# Supplementary material for: Scrutinizing the Criteria for Character Strengths: Laypersons Assert That Every Strength Is Positively Morally Valued, Even in the Absence of Tangible Outcomes
Source: Front Psychol. 2020 Sep 30;11:591028. doi: 10.3389/fpsyg.2020.591028 (PMC7554639; doi:10.3389/fpsyg.2020.591028)
Supplement: Supplementary file 1 [file Data_Sheet_1.zip]

Archive with 1 entries (1 files):
- Supplementary Materials.html
